# Supplementary material for: Automation and Standardization—A Coupled Approach towards Reproducible Sample Preparation Protocols for Nanomaterial Analysis
Source: Molecules. 2022 Feb 1;27(3):985. doi: 10.3390/molecules27030985 (PMC8838799; doi:10.3390/molecules27030985)
Supplement: Supplementary file 1 [file molecules-27-00985-s001.zip]

Archive with 1 entries (1 files):
- molecules-1560739-supplementary.pdf
